# Supplementary material for: Comprehensive analyses of partially methylated domains and differentially methylated regions in esophageal cancer reveal both cell-type- and cancer-specific epigenetic regulation
Source: Genome Biol. 2023 Aug 24;24:193. doi: 10.1186/s13059-023-03035-3 (PMC10463844; doi:10.1186/s13059-023-03035-3)
Supplement: Supplementary file 2 — Additional file 2: Table S1. WGBS data sets used in the current study. Table S2. F1-socres for three different callers in each tumor sample from the Blueprint consortium. Table S3. F1-socres for three different callers in each esophageal tissue. [file 13059_2023_3035_MOESM2_ESM.xlsx]

## Sheet: Table S1
Table S1. WGBS data sets used in the current study
FileName	Source	Tissue tyoe	CpG sites	Average coverage
ESCC_1	Pan, F. et al	ESCC tumor	24967408	17.5
ESCC_2	Pan, F. et al	ESCC tumor	24976741	17.1
ESCC_3	Pan, F. et al	ESCC tumor	24506595	15
ESCC_4	Pan, F. et al	ESCC tumor	24549488	18.3
ESCC_5	Pan, F. et al	ESCC tumor	25447543	21.9
ESCC_6	Pan, F. et al	ESCC tumor	25450899	13.8
ESCC_7	Pan, F. et al	ESCC tumor	24798550	16.1
ESCC_8	Pan, F. et al	ESCC tumor	24263147	15.9
ESCC_9	Pan, F. et al	ESCC tumor	25200400	20.3
ESCC_10	Pan, F. et al	ESCC tumor	25018171	19.5
ESCC_11	Pan, F. et al	ESCC tumor	24950246	11.6
ESCC_12	Pan, F. et al	ESCC tumor	25615271	14.1
ESCC_13	Pan, F. et al	ESCC tumor	25402818	11.9
ESCC_14	Pan, F. et al	ESCC tumor	24627717	10.7
ESCC_15	Pan, F. et al	ESCC tumor	24692289	12
ESCC_16	Pan, F. et al	ESCC tumor	23631565	13
ESCC_17	Pan, F. et al	ESCC tumor	23293207	13.3
ESCC_19	Pan, F. et al	ESCC tumor	22460684	14.5
ESCC_20	Pan, F. et al	ESCC tumor	19899529	13
ESCC_21	Pan, F. et al	ESCC tumor	22569977	12.3
ESCC_22	Pan, F. et al	ESCC tumor	22148935	12.7
ESCC_nonmamligant_1	Pan, F. et al	nonmamligant ES	24765782	11.5
ESCC_nonmamligant_2	Pan, F. et al	nonmamligant ES	24498506	8.7
ESCC_nonmamligant_3	Pan, F. et al	nonmamligant ES	24635480	18.5
ESCC_nonmamligant_53F	ENCODE	nonmamligant ES	24596118	20.6
ESCC_nonmamligant_54y	ENCODE	nonmamligant ES	24079544	16.5
EAC_1	Pan, F. et al	EAC tumor	22931235	13.9
EAC_2	Pan, F. et al	EAC tumor	22238859	12.5
EAC_3	Pan, F. et al	EAC tumor	22686342	14.9
EAC_4	Pan, F. et al	EAC tumor	22811185	14.1
EAC_6	Pan, F. et al	EAC tumor	24527007	18.1
GEJ_1	Pan, F. et al	EAC tumor	23086271	11.8
GEJ_2	Pan, F. et al	EAC tumor	25296242	18.8
GEJ_3	Pan, F. et al	EAC tumor	23531353	16.3
GEJ_4	Pan, F. et al	EAC tumor	24554229	19.1
GEJ_5	Pan, F. et al	EAC tumor	24268258	18.2
GEJ_6	Pan, F. et al	EAC tumor	23207389	15.7
GEJ_7	Pan, F. et al	EAC tumor	23931707	15.8
GEJ_Nonmalignant_1	Pan, F. et al	nonmamligant GEJ	22790333	14.8
GEJ_Nonmalignant_2	Pan, F. et al	nonmamligant GEJ	20531982	12.4
GEJ_Nonmalignant_3	Pan, F. et al	nonmamligant GEJ	20748899	17.1
GEJ_Nonmalignant_4	Pan, F. et al	nonmamligant GEJ	20875028	15.5
GEJ_Nonmalignant_5	Pan, F. et al	nonmamligant GEJ	21361531	16.7
GEJ_Nonmalignant_6	Pan, F. et al	nonmamligant GEJ	21652215	16.6
GEJ_Nonmalignant_7	Pan, F. et al	nonmamligant GEJ	21,308,451	17.4

## Sheet: Table S2
Table S2. F1-socres for three different callers in each tumor sample from the Blueprint consortium
sample	source	MMSeekR model	F1-score
			MethylSeekR	MethPipe	MMSeekR
BP_venous_blood_S00Y13A1_myeloid_cell_AcuteMyeloidLeukemia	BluePrint tumor sample	2D	0.603706	0.152474	0.603379
BP_venous_blood_S00D2BA1_myeloid_cell_AcuteMyeloidLeukemia	BluePrint tumor sample	2D	0.636443	0.498604	0.60838
BP_bone_marrow_S005FHA1_myeloid_cell_AcuteMyeloidLeukemia	BluePrint tumor sample	2D	0.600358	0.0109534	0.586093
BP_bone_marrow_S008X6A1_myeloid_cell_AcuteMyeloidLeukemia	BluePrint tumor sample	2D	0.592046	0.501713	0.614478
BP_venous_blood_S00Y6UA1_myeloid_cell_AcuteMyeloidLeukemia	BluePrint tumor sample	2D	0.637995	0.485137	0.614165
BP_bone_marrow_S004XMA1_myeloid_cell_AcutePromyelocyticLeukemia	BluePrint tumor sample	2D	0.645093	0.582172	0.63851
BP_bone_marrow_S01GTBA1_precursor_B_cell_AcuteLymphocyticLeukemia	BluePrint tumor sample	2D	0.679393	0.0206254	0.672535
BP_venous_blood_S00Q7NA1_myeloid_cell_AcuteMyeloidLeukemia	BluePrint tumor sample	2D	0.602438	0.0508306	0.590317
BP_venous_blood_S013SSA1_myeloid_cell_AcuteMyeloidLeukemia	BluePrint tumor sample	2D	0.637788	0.0341979	0.62965
BP_venous_blood_S01FH2A1_NA_MantleCellLymphoma	BluePrint tumor sample	2D	0.652257	0.46585	0.665615
BP_bone_marrow_S0050AA1_myeloid_cell_AcutePromyelocyticLeukemia	BluePrint tumor sample	2D	0.648557	0.584033	0.640363
BP_venous_blood_S01FKXA1_NA_MantleCellLymphoma	BluePrint tumor sample	2D	0.666982	0.56081	0.674085
BP_venous_blood_S013PYA1_myeloid_cell_AcuteMyeloidLeukemia	BluePrint tumor sample	2D	0.62214	0.550877	0.621331
BP_bone_marrow_S00CXRA1_myeloid_cell_AcuteMyeloidLeukemia	BluePrint tumor sample	2D	0.0808706	0.00625393	0.593318
BP_venous_blood_S00Y05A1_myeloid_cell_AcuteMyeloidLeukemia	BluePrint tumor sample	2D	0.665528	0.620458	0.663216
BP_venous_blood_S00CWTA1_myeloid_cell_AcuteMyeloidLeukemia	BluePrint tumor sample	2D	0.263824	0.00868048	0.613041
BP_bone_marrow_S01GSDA1_precursor_B_cell_AcuteLymphocyticLeukemia	BluePrint tumor sample	2D	0.659636	0.222954	0.660835
BP_venous_blood_S016KWU1_NA_TcellProlymphocyticLeukemia	BluePrint tumor sample	3D	0.666714	0.604536	0.677567
BP_venous_blood_S00XWJA1_myeloid_cell_AcuteMyeloidLeukemia	BluePrint tumor sample	2D	0.679391	0.335532	0.654182
BP_venous_blood_S00Y4YA1_myeloid_cell_AcuteMyeloidLeukemia	BluePrint tumor sample	2D	0.632823	0.124517	0.619487
BP_venous_blood_S017C7A1_precursor_B_cell_AcuteLymphocyticLeukemia	BluePrint tumor sample	2D	0.611762	0.0166171	0.653519
BP_bone_marrow_S008QKA1_myeloid_cell_AcutePromyelocyticLeukemia	BluePrint tumor sample	2D	0.638495	0.00229201	0.650943
BP_venous_blood_S00D1DA1_myeloid_cell_AcuteMyeloidLeukemia	BluePrint tumor sample	2D	0.623716	0.00797819	0.624735
BP_venous_blood_S016MSU1_NA_TcellProlymphocyticLeukemia	BluePrint tumor sample	2D	0.676478	0.575707	0.68355
BP_bone_marrow_S013N1A1_mononuclear_cell_of_bone_marrow_AcuteMyeloidLeukemia	BluePrint tumor sample	2D	0.494098	0.0214058	0.652803
BP_bone_marrow_S00XDKU1_plasma_cell_MultipleMyeloma	BluePrint tumor sample	3D	0.397051	0.649731	0.623934
BP_venous_blood_S013RUA1_peripheral_blood_mononuclear_cell_AcuteMyeloidLeukemia	BluePrint tumor sample	2D	0.640062	0.0179058	0.653645
BP_bone_marrow_S013M3A1_myeloid_cell_AcuteMyeloidLeukemia	BluePrint tumor sample	2D	0.640596	0.2226	0.619502
BP_bone_marrow_S017E3A1_precursor_B_cell_AcuteLymphocyticLeukemia	BluePrint tumor sample	2D	0.672849	0.0166419	0.665251
BP_bone_marrow_S00D0FA1_myeloid_cell_AcuteMyeloidLeukemia	BluePrint tumor sample	2D	0.640584	0.47245	0.640533
BP_venous_blood_S00B0NU1_NA_ChronicLymphocyticLeukemia	BluePrint tumor sample	2D	0.676129	0.0173623	0.684035
BP_bone_marrow_S00XCMA1_plasma_cell_MultipleMyeloma	BluePrint tumor sample	3D	0.286678	0.6578	0.643549
BP_bone_marrow_S01GRFA1_precursor_B_cell_AcuteLymphocyticLeukemia	BluePrint tumor sample	2D	0.67585	0.607409	0.675215
BP_venous_blood_S00GPRA1_NA_ChronicLymphocyticLeukemia	BluePrint tumor sample	2D	0.682406	0.633691	0.68495
BP_venous_blood_S0145XU1_NA_TcellProlymphocyticLeukemia	BluePrint tumor sample	2D	0.674649	0.0161464	0.683839
BP_bone_marrow_S00CYPA1_myeloid_cell_AcuteMyeloidLeukemia	BluePrint tumor sample	2D	0.599599	0.535969	0.598591
BP_venous_blood_S017B9A1_precursor_B_cell_AcuteLymphocyticLeukemia	BluePrint tumor sample	2D	0.365541	0.0146947	0.655918
BP_venous_blood_S01FG4A1_NA_ChronicLymphocyticLeukemia	BluePrint tumor sample	2D	0.686171	0.643729	0.689433
BP_bone_marrow_S0179DA1_precursor_B_cell_AcuteLymphocyticLeukemia	BluePrint tumor sample	2D	0.646394	0.463617	0.648157
BP_venous_blood_S00AYXU1_NA_ChronicLymphocyticLeukemia	BluePrint tumor sample	2D	0.686404	0.67047	0.691102
BP_bone_marrow_G204_plasma_cell_MultipleMyeloma	BluePrint tumor sample	3D	0.409671	0.586609	0.579121
BP_venous_blood_S01FE8A1_NA_MantleCellLymphoma	BluePrint tumor sample	2D	0.680261	0.672395	0.684687
BP_venous_blood_S00B1LU1_NA_ChronicLymphocyticLeukemia	BluePrint tumor sample	2D	0.681626	0.651906	0.684257
BP_venous_blood_S01FF6A1_NA_MantleCellLymphoma	BluePrint tumor sample	2D	0.681896	0.641665	0.68458
BP_venous_blood_S01FJZA1_NA_MantleCellLymphoma	BluePrint tumor sample	2D	0.685574	0.684709	0.690207
BP_venous_blood_S00B2JA1_NA_ChronicLymphocyticLeukemia	BluePrint tumor sample	3D	0.684024	0.626649	0.687476
BP_bone_marrow_G203_plasma_cell_MultipleMyeloma	BluePrint tumor sample	2D	0.650649	0.412741	0.650335
BP_venous_blood_S00D39A1_myeloid_cell_AcuteMyeloidLeukemia	BluePrint tumor sample	2D	0.623603	0.538905	0.644211
BP_bone_marrow_S00XEIU1_plasma_cell_MultipleMyeloma	BluePrint tumor sample	3D	0.50865	0.506505	0.46849

## Sheet: Table S3
Table S3. F1-socres for three different callers in each esophageal tissue
sample	source	MMSeekR model	F1-score
			MethylSeekR	MethPipe	MMSeekR
ESCC_1	ESCC	2D	0.642583	0.560348	0.641042
ESCC_2	ESCC	2D	0.803719	0.466309	0.82123
ESCC_3	ESCC	2D	0.799824	0.790734	0.721241
ESCC_4	ESCC	2D	0.819863	0.750153	0.828132
ESCC_5	ESCC	2D	0.806435	0.816052	0.775493
ESCC_6	ESCC	2D	0.792147	0.552944	0.817064
ESCC_7	ESCC	2D	0.692028	0.440644	0.541463
ESCC_8	ESCC	2D	0.800308	0.0113292	0.804626
ESCC_9	ESCC	2D	0.805098	0.778747	0.778483
ESCC_10	ESCC	2D	0.605901	0.0619499	0.697819
ESCC_11	ESCC	2D	0.7186	0.489687	0.685375
ESCC_12	ESCC	2D	0.750477	0.623878	0.744082
ESCC_13	ESCC	2D	0.724565	0.625733	0.683191
ESCC_14	ESCC	2D	0.780208	0.675176	0.796458
ESCC_15	ESCC	2D	0.82342	0.750432	0.829082
ESCC_16	ESCC	2D	0.763918	0.683887	0.752598
ESCC_17	ESCC	2D	0.789829	0.711914	0.720027
ESCC_19	ESCC	2D	0.797554	0.704984	0.803658
ESCC_20	ESCC	2D	0.788651	0.773521	0.804756
ESCC_21	ESCC	2D	0.801338	0.771223	0.833834
ESCC_22	ESCC	2D	0.767278	0.776016	0.8004
ESCC_Normal_1	NESQ	2D	0.755654	0.0134943	0.793985
ESCC_Normal_2	NESQ	2D	0.765111	0.00849861	0.811025
ESCC_Normal_3	NESQ	2D	0.794654	0.00881789	0.825819
ESCC_Normal_53F	NESQ	2D	0.795612	0.0103471	0.824582
ESCC_Normal_54M	NESQ	2D	0.79335	0.0141213	0.815916
EAC_1	EAC	3D	0.784213	0.760825	0.759172
EAC_2	EAC	2D	0.806265	0.611864	0.837187
EAC_3	EAC	2D	0.811035	0.848432	0.84295
EAC_4	EAC	2D	0.802949	0.681888	0.832954
EAC_6	EAC	2D	0.799398	0.0139351	0.843295
GEJ_1	EAC	2D	0.791336	0.00617082	0.81158
GEJ_2	EAC	2D	0.799594	0.832297	0.824227
GEJ_3	EAC	2D	0.809522	0.718118	0.848419
GEJ_4	EAC	2D	0.841971	0.826864	0.828348
GEJ_5	EAC	2D	0.798362	0.824221	0.84099
GEJ_6	EAC	2D	0.819114	0.816401	0.839365
GEJ_7	EAC	2D	0.796584	0.762838	0.836016
GEJ_Normal_1	NGEJ	2D	0.801699	0.0107114	0.827697
GEJ_Normal_2	NGEJ	2D	0.808484	0.00710175	0.8085
GEJ_Normal_3	NGEJ	2D	0.792117	0.0128561	0.821629
GEJ_Normal_4	NGEJ	2D	0.81165	0.66153	0.822494
GEJ_Normal_5	NGEJ	2D	0.792294	0.00906602	0.825616
GEJ_Normal_6	NGEJ	2D	0.813972	0.733898	0.829535
GEJ_Normal_7	NGEJ	2D	0.790223	0.0112488	0.819951
